# Supplementary material for: Multi-Omics of Campylobacter jejuni Growth in Chicken Exudate Reveals Molecular Remodelling Associated with Altered Virulence and Survival Phenotypes
Source: Microorganisms. 2024 Apr 25;12(5):860. doi: 10.3390/microorganisms12050860 (PMC11123243; doi:10.3390/microorganisms12050860)
Supplement: Supplementary file 1 [file microorganisms-12-00860-s001.zip]

Archive with 3 entries (3 files):
- Supplementary Data_S1_S2_S3_Final.xlsx
- Supplementary Figures S1_S6.pdf
- Supplementary Tables S1_S2.pdf
